# Supplementary material for: Coordinated calcium signalling in cochlear sensory and non‐sensory cells refines afferent innervation of outer hair cells
Source: EMBO J. 2019 Feb 25;38(9):e99839. doi: 10.15252/embj.201899839 (PMC6484507; doi:10.15252/embj.201899839)
Supplement: Supplementary file 6 — Movie EV5 [file EMBJ-38-e99839-s006.zip]

Archive with 5 entries (4 files):
- Movie_EV5.docx
- Movie_EV5.mp4
- __MACOSX/
- __MACOSX/._Movie_EV5.docx
- __MACOSX/._Movie_EV5.mp4
